# Supplementary material for: Comparisons between different methods of calculating dynamic strength index: Effect on training recommendations
Source: PLoS One. 2025 Sep 18;20(9):e0331519. doi: 10.1371/journal.pone.0331519 (PMC12445465; doi:10.1371/journal.pone.0331519)
Supplement: S1 File — (XLSX) [file pone.0331519.s001.xlsx]

## Sheet: Sheet1
Participant number	fDSI	Fixed iDSI	Matched iDSI	CMJ Peak force (N)	CMJ Propulsive duration (s)	CMJ Peak Propulsive impulse (N.s)	IMTP Peak force (N)	IMTP 200 ms impluse (N.s)	IMTP Propulsive matched impulse (N.s)
1	0.839953	0.885066	0.832714	1852.94	0.237	176.819	2206.13	199.78	212.34
2	0.935908	0.936652	0.973215	2347.26	0.172333	209.67	2508.22	223.85	215.44
3	0.82657	0.958814	0.886385	2781.41	0.238	246.415	3365.05	257	278
4	0.698402	0.855187	0.649585	2007.21	0.315	186.431	2874.32	218	287
5	0.93633	0.962182	0.837242	1930.71	0.248	199.172	2061.98	207	237.89
6	0.887142	0.985981	0.912032	2089.22	0.226333	218.888	2355.33	222	240
7	0.80386	0.936707	0.889534	2312.7	0.213	247.291	2877.04	264	278
8	0.589487	0.798874	0.733807	1735.45	0.214667	162.171	2943.89	203	221
9	0.724735	0.983218	0.814227	2140.87	0.251	208.442	2954.12	212	256
10	0.794288	0.97766	0.81905	2777.63	0.269	307.963	3496.9	315	376
11	0.926469	0.916766	0.76034	1800.13	0.277667	181.721	1943.33	198.22	239
12	0.899137	0.974332	0.860221	1679.59	0.226667	152.775	1868.15	156.8	177.6
13	0.893121	0.942305	0.841344	1584.4	0.209	141.346	1774.12	150	168
14	0.751489	0.915725	0.83648	1421.82	0.277	173.988	1891.87	190	208
15	0.834862	0.863138	0.790497	1749.87	0.233	159.68	2095.95	185	202
16	0.870189	0.967368	0.794108	2227.69	0.228	212.821	2560.44	220	268
17	0.721326	0.96679	0.933195	2295.98	0.212333	241.698	3181.53	250	259
18	0.559301	0.942851	0.862364	1981.04	0.256333	212.142	3542.21	225	246
19	0.828193	0.890044	0.718204	1491.58	0.291333	145.077	1801.09	163	202
20	0.870061	0.768457	0.768457	1793.2	0.197333	150.51	2061.19	195.86	195.86
21	0.910996	0.881366	0.823205	1735.45	0.214667	162.171	1905	184	197
22	0.916959	0.854612	0.879942	1869.68	0.194667	146.07	2039	170.92	166
23	0.960837	0.758785	0.758785	1669.29	0.202	147.963	1737.18	195	195
24	0.928858	0.867849	0.809641	1738.64	0.259	169.118	1871.81	194.87	208.88
25	0.856367	0.828616	0.763585	1710.16	0.228333	171.043	1997.11	206.42	224
26	0.861491	0.841881	0.811504	1805.69	0.225	157.432	2096.23	187	194
27	0.844415	0.553617	0.488964	1682.08	0.268333	161.358	1992.26	291.461	330
28	0.922027	0.968127	0.898312	1756.46	0.237	174.273	1905	180.01	194
29	0.581879	0.702806	0.606471	1778.22	0.248	194.677	3055.56	277	321
30	0.92113	0.506342	0.478395	1949.11	0.227	147.346	2116.44	291	308
31	0.647652	0.827517	0.801657	2128.18	0.214667	179.571	3286.72	217	224
32	0.926506	0.916179	0.906925	2128.18	0.214667	179.571	2296.22	196	198
33	0.624416	0.923111	0.897993	2395.88	0.233	264.01	3837.01	286	294
34	0.849015	0.850773	0.821659	2264.32	0.243	216.096	2667.43	254	263
35	0.952028	0.911333	0.966182	2758.03	0.165	208.695	2896.65	229	216
36	0.6756	0.950452	0.886785	1856.55	0.235667	185.338	2748.38	195	209
37	0.78264	0.945061	0.982613	1829.81	0.191333	148.375	2336.51	157	151
38	0.636695	0.971015	0.944149	2434.09	0.222333	238.87	3823.17	246	253
